# Supplementary material for: Virulence Potential of Biofilm-Producing Staphylococcus pseudintermedius, Staphylococcus aureus and Staphylococcus coagulans Causing Skin Infections in Companion Animals
Source: Antibiotics (Basel). 2022 Sep 30;11(10):1339. doi: 10.3390/antibiotics11101339 (PMC9598800; doi:10.3390/antibiotics11101339)
Supplement: Supplementary file 1 [file antibiotics-11-01339-s001.zip › Supplementary material S1.xlsx]

## Sheet: Staphylococcus pseudintermedius
Virulence Potential of Biofilm-Producing Staphylococcus pseudintermedius, Staphylococcus aureus and Staphylococcus coagulans Causing Skin Infections in Companion Animals
Mariana Andrade, Ketlyn Oliveira, Catarina Morais, Patrícia Abrantes, Constança Pomba, Adriana E. Rosato, Isabel Couto and Sofia Santos Costa
						icaA						icaB					icaC					icaD					lukF					lukS
Strain	Accession number	Year	Country	ST (CC)	Host		locus_tag	Per. Ident	E value	Query cover		locus _tag	Per. Ident	E value	Query cover		locus_tag	Per. Ident	E value	Query cover		locus_tag	Per. Ident	E value	Query cover		locus_tag	Per. Ident	E value	Query cover		locus_tag	Per. Ident	E value	Query cover
SP_11304-3A	NZ_CP065921.1	2019	USA	nd	Dog	+	JC286_RS00650				+	JC286_RS00640				+	JC286_RS00635				+	JC286_RS0645				+	JC286_RS05055				+	JC286_RS05060
FDAARGOS_930	NZ_CP065635.1	2020	Germany	494	nd	+	I6G87_RS05970	99.51	0	100	+	I6G87_RS05980	99.75	0	100	+	I6G87_RS05985	99.72	0	100	+	I6G87_RS05975	100	2e-151	100	+	I6G87_RS01940	99.83	0	100	+	I6G87_RS01945	100	0	100
DG064	NZ_CP066718.1	2017	Italy	71	Dog	+	JGZ36_RS00810	99.35	0	100	+	JGZ36_RS00800	99.88	0	100	+	JGZ36_RS00795	99.34	0	100	+	JGZ36_RS00805	100	2e-151	100	+	JGZ36_RS05560	99.65	0	100	+	JGZ36_RS05565	100	0	100
NA45	NZ_CP016072.1	2008	USA	84	Dog	+	A9I66_RS00825	99.27	0	100	+	A9I66_RS00815	100	0	100	+	A9I66_RS00810	99.72	0	100	+	A9I66_RS00820	100	2e-151	100	+	A9I66_RS05150	99.65	0	100	+	A9I66_RS05155	100	0	100
FDAARGOS_1072	NZ_CP065998.1	2020	Germany	71	nd	+	I6I29_RS10560	99.35	0	100	+	I6I29_RS10570	99.88	0	100	+	I6I29_RS10575	99.34	0	100	+	I6I29_RS10565	100	2e-151	100	+	I6I29_RS02260	99.65	0	100	+	I6I29_RS02265	100	0	100
DG072	NZ_CP066717.1	2012	Italy	71	Dog	+	JGZ25_RS00805	99.35	0	100	+	JGZ25_RS00795	99.88	0	100	+	JGZ25_RS00790	99.34	0	100	+	JGZ25_RS00800	100	2e-151	100	+	JGZ25_RS05210	99.65	0	100	+	JGZ25_RS05215	100	0	100
6109	NZ_CP051149.1	2014	United Kingdom	71	Dog	+	HF583_RS00810	99.35	0	100	+	HF583_RS00800	99.88	0	100	+	HF583_RS00795	99.34	0	100	+	HF583_RS00805	100	2e-151	100	+	HF583_RS05215	99.65	0	100	+	HF583_RS05220	100	0	100
DSP021	NZ_CP066714.1	2013	Spain	71	Dog	+	JGZ18_RS00805	99.35	0	100	+	JGZ18_RS00795	99.88	0	100	+	JGZ18_RS00790	99.34	0	100	+	JGZ18_RS00800	100	2e-151	100	+	JGZ18_RS05200	99.65	0	100	+	JGZ18_RS05205	100	0	100
DSP020	NZ_CP066715.1	2013	Spain	71	Dog	+	JGZ41_RS00810	99.27	0	100	+	JGZ41_RS00800	99.88	0	100	+	JGZ41_RS00795	99.34	0	100	+	JGZ41_RS00805	100	2e-151	100	+	JGZ41_RS05205	99.48	0	100	+	JGZ41_RS05210	100	0	100
081661	CP016073.1	2008	USA	71	Dog	+	A9I65_00790	99.27	0	100	+	A9I65_00780	99.88	0	100	+	A9I65_00775	99.34	0	100	+	A9I65_00785	100	2e-151	100	+	A9I65_04835	99.65	0	100	+	A9I65_04840	100	0	100
G3C4	NZ_CP032682.1	2018	Spain	71	Dog	+	D8L98_RS03485	99.35	0	100	+	D8L98_RS03475	99.88	0	100	+	D8L98_RS03470	99.34	0	100	+	D8L98_RS03480	100	2e-151	100	+	D8L98_RS07615	99.65	0	100	+	D8L98_RS07620	100	0	100
DSP027	NZ_CP066712.1	2014	Spain	nd	Dog	+	JGZ40_RS00660	99.92	0	100	+	JGZ40_RS00650	100	0	100	+	JGZ40_RS00645	99.62	0	100	+	JGZ40_RS00655	100	2e-151	100	+	JGZ40_RS05065	99.48	0	100	+	JGZ40_RS05070	99.8	0	100
SP_9261-1A	NZ_CP065926.1	2018	USA	1880	Dog	+	JC283_RS00735	99.51	0	100	+	JC283_RS00725	100	0	100	+	JC283_RS00720	99.72	0	100	+	JC283_RS00730	99.33	1e-148	100	+	JC283_RS05130	99.48	0	100	+	JC283_RS05135	100	0	100
cdc 18-1182	NZ_CP060700.1	2018	South Korea	1544	Dog	+	H9Q12_RS09320	98.13	0	100	+	H9Q12_RS09330	98.77	0	100	+	H9Q12_RS09335	98.39	0	100	+	H9Q12_RS09325	95.96	4e-135	100	+	H9Q12_RS04960	99.83	0	100	+	H9Q12_RS04955	99.8	0	100
Z0118SP0108	NZ_CP061030.1	2018	South Korea	1544	Dog	+	IAU63_RS04740	98.13	0	100	+	IAU63_RS04750	98.77	0	100	+	IAU63_RS04755	98.39	0	100	+	IAU63_RS04745	95.96	4e-135	100	+	IAU63_RS00360	99.83	0	100	+	IAU63_RS00355	99.8	0	100
KCTC 43136	NZ_CP045086.1	2018	South Korea	585	Homo spaiens	+	GAN21_RS04575	99.84	0	100	+	GAN21_RS04565	100	0	100	+	GAN21_RS04560	100	0	99.81	+	GAN21_RS04570	100	2e-151	100	+	GAN21_RS09045	99.65	0	100	+	GAN21_RS09050	100	0	100
KCTC 43135	NZ_CP045085.1	2018	South Korea	585	Residental enviromnet	+	GAN20_RS07165	99.84	0	100	+	GAN20_RS07175	100	0	100	+	GAN20_RS07180	100	0	99.81	+	GAN20_RS07170	100	2e-151	100	+	GAN20_RS02700	99.65	0	100	+	GAN20_02695	100	0	100
DSP030	NZ_CP066711.1	2018	Argentina	nd	Dog	+	JGZ56_RS00780	99.59	0	100	+	JGZ56_RS00770	100	0	100	+	JGZ56_RS00765	99.53	0	100	+	JGZ56_RS00775	100	2e-151	100	+	JGZ56_RS05938	99.65	0	100	+	JGZ56_RS05030	99.8	0	100
KCTC 43134	NZ_CP045084.1	2018	South Korea	585	Companion dog	+	GAN19_RS04615	99.84	0	100	+	GAN19_RS04625	100	0	100	+	GAN19_RS04630	100	0	99.81	+	GAN19_RS04620	100	2e-151	100	+	GAN19_RS00150	99.65	0	100	+	GAN19_RS00145	100	0	100
SP_11304-2A	NZ_CP065924.1	2019	USA	nd	Dog	+	JC285_RS00980	99.27	0	100	+	JC285_RS00970	100	0	100	+	JC285_RS00965	99.72	0	100	+	JC285_RS00975	100	2e-151	100	+	JC285_RS04970	100	0	100	+	JC285_RS04975	100	0	100
SP_11306-1A	NZ_CP065920.1	2019	USA	nd	Dog	+	JC281_RS00660	100	0	100	+	JC281_RS00650	100	0	100	+	JC281_RS00645	99.72	0	100	+	JC281_RS00655	100	2e-151	100	+	JC281_RS04725	99.65	0	100	+	JC281_RS04730	99.8	0	100
HSP079	NZ_CP066885.1	2019	Spain	nd	Dog	+	JGZ27_RS00645	99.35	0	100	+	JGZ27_RS00635	100	0	100	+	JGZ27_RS00630	99.44	0	100	+	JGZ27_RS00640	100	2e-151	100	+	JGZ27_RS04680	99.3	0	100	+	JGZ27_RS04685	99.6	0	100
HSP080	NZ_CP066884.1	2019	Spain	nd	Dog	+	JGZ15_RS00645	99.51	0	100	+	JGZ15_RS00635	100	0	100	+	JGZ15_RS00625	99.53	0	100	+	JGZ15_RS00640	100	2e-151	100	+	JGZ15_RS04680	99.13	0	100	+	JGZ15_RS04685	99.6	0	100
DSP026	NZ_CP066713.1	2014	Spain	503	Dog	+	JGZ50_RS00660	99.35	0	100	+	JGZ50_RS00650	99.88	0	100	+	JGZ50_RS00645	99.72	0	100	+	JGZ50_RS00655	100	2e-151	100	+	JGZ50_RS04685	99.48	0	100	+	JGZ50_RS04690	99.8	0	100
NCTC5661	NZ_LR134267.1	2018	United Kingdom	nd	nd	+	EL085_RS00725	99.51	0	100	+	EL085_RS00715	100	0	100	+	EL085_RS00710	99.72	0	100	+	EL085_RS00720	100	2e-151	100	+	EL085_RS04890	99.65	0	100	+	EL085_RS04895	100	0	100
SP_11304-1A	NZ_CP065925.1	2019	USA	nd	Dog	-					-					-					-					+	JC282_RS04790	99.83	0	100	+	JC282_RS04795	99.8	0	100
HSP125	NZ_CP066708.1	2019	Spain	1248	Dog	+	JGZ10_RS00715	99.84	0	100	+	JGZ10_RS00705	99.26	0	100	+	JGZ10_RS00700	98.77	0	100	+	JGZ10_RS00710	100	2e-151	100	+	JGZ10_RS04770	99.48	0	100	+	JGZ10_RS04775	100	0	100
DSP034	NZ_CP066710.1	2018	Argentina	1827	Dog	+	JGZ11_RS00845	99.27	0	100	+	JGZ11_RS00835	100	0	100	+	JGZ11_RS00830	99.72	0	100	+	JGZ11_RS00840	100	2e-151	100	+	JGZ11_RS04810	99.65	0	100	+	JGZ11_RS04815	100	0	100
SP_11306-4A	NZ_CP065919.1	2019	Argentina	nd	Dog	+	JC284_RS00710	99.76	0	100	+	JC284_RS00700	99.75	0	100	+	JC284_RS00695	99.72	0	100	+	JC284_RS00705	100	2e-151	100	+	JC284_RS04715	99.8	0	100	+	JC284_RS04720	99.89	0	100
5912	NZ_CP009120.1	2009	USA	2005	Dog	+	SPS5912_RS00610	99.84	0	100	+	SPS5912_RS00615	99.75	0	100	+	SPS5912_RS00610	99.72	0	100	+	SPS5912_RS00620	100	2e-151	100	+	SPS5912_RS04740	99.48	0	100	+	SPS5912_RS04745	100	0	100
HSP134	NZ_CP066706.1	2019	Spain	nd	Dog	+	JGZ55_RS00645	99.27	0	100	+	JGZ55_RS00635	99.88	0	100	+	JGZ55_RS00630	99.53	0	100	+	JGZ55_RS00640	100	2e-151	100	+	JGZ55_RS04590	99.48	0	100	+	JGZ55_RS04595	100	0	100
HSP118	NZ_CP066709.1	2019	Spain	nd	Dog	+	JGZ29_RS00630	99.35	0	100	+	JGZ29_RS00620	99.88	0	100	+	JGZ29_RS00615	99.53	0	100	+	JGZ29_RS00625	100	2e-151	100	+	JGZ29_RS04615	99.65	0	100	+	JGZ29_RS04620	100	0	100
HSP138	NZ_CP066702.1	2019	Spain	nd	Dog	+	JGZ06_RS00635	99.27	0	100	+	JGZ06_RS00625	99.88	0	100	+	JGZ06_RS00620	99.53	0	100	+	JGZ06_RS00630	100	2e-151	100	+	JGZ06_RS04610	99.48	0	100	+	JGZ06_RS04615	100	0	100
HSP137	NZ_CP066703.1	2019	Spain	nd	Dog	+	JGZ48_RS00630	99.27	0	100	+	JGZ48_RS00620	99.88	0	100	+	JGZ48_RS00615	99.53	0	100	+	JGZ48_RS00625	100	2e-151	100	+	JGZ48_RS04590	99.65	0	100	+	JGZ48_RS04595	100	0	100
HSP135	NZ_CP066705.1	2019	Spain	nd	Dog	+	JGZ51_RS00635	99.27	0	100	+	JGZ51_RS00625	99.88	0	100	+	JGZ51_RS00620	99.53	0	100	+	JGZ51_RS00630	100	2e-151	100	+	JGZ51_RS04615	99.48	0	100	+	JGZ51_RS04620	100	0	100
SP79	NZ_AP019372.1	2018	Japan	2141	Dog	+	GSP_RS00645	99.19	0	100	+	GSP_RS00635	100	0	100	+	GSP_RS00630	99.81	0	100	+	GSP_RS00640	99.66	9e-150	100	+	GSP_RS04685	99.83	0	100	+	GSP_RS04690	100	0	100
56SADR2	CP091741.1	2018	Brazil	nd	Dog	+	L6Q64_00830	99.27	0	100	+	L6Q64_00820	99.88	0	100	+	L6Q64_00815	99.34	0	100	+	L6Q64_00825	100	2e-151	100	+	L6Q64_05310	99.65	0	100	+	L6Q64_05315	100	0	100
063228	CP015626.1	2006	USA	68	Dog	+	A6M57_0295	99.35	0	100	+	A6M57_0285	100	0	100	+	A6M57_0275	99.62	0	100	+	A6M57_0290	100	2e-151	100	+	A6M57_4385	99.65	0	100	+	A6M57_4390	100	0	100
ED99	NC_017568.1	2010	United Kingdom	25	Dog	+	SPSE_RS00625	99.67	0	100	+	SPSE_RS00615	99.88	0	100	+	SPSE_RS00610	99.53	0	100	+	SPSE_RS00620	100	2e-151	100	+	SPSE_RS04650	99.83	0	100	+	SPSE_RS04655	99.8	0	100
HKU10-03	NC_014925.1	2011	China	308	Dog	+	SPSINT_RS11800	99.51	0	100	+	SPSINT_RS11810	100	0	100	+	SPSINT_RS11815	99.81	0	100	+	SPSINT_RS11805	100	2e-151	100	+	SPSINT_RS07870	99.65	0	100	+	SPSINT_RS07865	100	0	100
HSP228	CP083206.2	2020	Spain	2177	Dog	+	K9E89_00775	99.59	0	100	+	K9E89_00765	99.88	0	100	+	K9E89_00760	99.81	0	100	+	K9E89_00770	100	2e-151	100	+	K9E89_05140	100	0	100	+	K9E89_05145	100	0	100
HSP226	CP083208.2	2020	Spain	2177	Dog	+	K9E87_00780	99.59	0	100	+	K9E87_00770	99.88	0	100	+	K9E87_00765	99.81	0	100	+	K9E87_00775	100	2e-151	100	+	K9E87_05145	100	0	100	+	K9E87_05150	100	0	100
HSP224	CP083210.2	2020	Spain	2177	Dog	+	K9E85_00780	99.59	0	100	+	K9E85_00770	99.88	0	100	+	K9E85_00765	99.81	0	100	+	K9E85_00775	100	2e-151	100	+	K9E85_05150	100	0	100	+	K9E85_05155	100	0	100
HSP225	CP083209.2	2020	Spain	2177	Dog	+	K9E86_00780	99.59	0	100	+	K9E86_00770	99.88	0	100	+	K9E86_00765	99.81	0	100	+	K9E86_00775	100	2e-151	100	+	K9E86_05145	100	0	100	+	K9E86_05150	100	0	100
HSP227	CP083207.2	2020	Spain	nd	Dog	+	K9E88_00780	99.59	0	100	+	K9E88_00770	99.88	0	100	+	K9E88_00765	99.81	0	100	+	K9E88_00775	100	2e-151	100	+	K9E88_05145	100	0	100	+	K9E88_05150	100	0	100
VB88	CP030715.1	2009	Thailand	45	Homo sapiens	+	DNH96_07225	99.67	0	100	+	DNH96_07235	99.88	0	100	+	DNH96_07240	99.62	0	100	+	DNH96_07230	99.66	9e-150	100	+	DNH96_02790	99.83	0	100	+	DNH96_02785	100	0	100
AH18	CP030374.1	2009	Thailand	45	Dog	+	DNH82_02059	99.67	0	100	+	DNH82_02060	99.88	0	100	+	DNH82_02065	99.62	0	100	+	DNH82_0255	99.66	9e-150	100	+	DNH82_10235	99.83	0	100	+	DNH82_10230	100	0	100
HSP147	CP083230.2	2020	Spain	nd	Dog	+	K9E64_00730	99.67	0	100	+	K9E64_00720	99.75	0	100	+	K9E64_00715	99.43	0	100	+	K9E64_00725	99.66	9e-150	100	+	K9E64_04885	99.83	0	100	+	K9E64_04890	100	0	100
HSP151	CP083231.2	2020	Spain	nd	Dog	+	K9E66_03015	99.67	0	100	+	K9E66_03005	99.75	0	100	+	K9E66_03000	99.43	0	100	+	K9E66_03010	99.66	9e-150	100	+	K9E66_07170	99.83	0	100	+	K9E66_07175	100	0	100
HSP155	CP083225.2	2020	Spain	nd	Dog	+	K9E70_00725	99.59	0	100	+	K9E70_00715	99.75	0	100	+	K9E70_00710	99.43	0	100	+	K9E70_00720	99.66	9e-150	100	+	K9E70_04870	99.83	0	100	+	K9E70_04875	100	0	100
HSP160	CP083220.2	2020	Spain	nd	Dog	+	K9E75_00735	99.67	0	100	+	K9E75_00725	99.75	0	100	+	K9E75_00720	99.43	0	100	+	K9E75_00730	99.66	9e-150	100	+	K9E75_04905	99.83	0	100	+	K9E75_04910	100	0	100
HSP216	CP083211.2	2020	Spain	2176	Dog	+	K9E84_00720	99.43	0	100	+	K9E84_00710	100	0	100	+	K9E84_00705	99.72	0	100	+	K9E84_00715	100	2e-151	100	+	K9E84_05030	99.83	0	100	+	K9E84_05035	100	0	100
HSP251	CP098615.1	2020	Spain	2178	Dog	+	K9E53_00645	99.59	0	100	+	K9E53_00635	100	0	100	+	K9E53_00630	99.72	0	100	+	K9E53_00640	100	2e-151	100	+	K9E53_05045	99.83	0	100	+	K9E53_05050	99.8	0	100
HSP253	CP098613.1	2020	Spain	2178	Dog	+	K9E60_000645	99.59	0	100	+	K9E60_000635	100	0	100	+	K9E60_000630	99.72	0	100	+	K9E60_000640	100	2e-151	100	+	K9E60_005050	99.83	0	100	+	K9E60_005055	99.8	0	100
HSP245	CP098623.1	2020	Spain	2178	Dog	+	K9E57_00650	99.59	0	100	+	K9E57_00640	100	0	100	+	K9E57_00635	99.72	0	100	+	K9E57_00645	100	2e-151	100	+	K9E57_05070	99.83	0	100	+	K9E57_05075	99.8	0	100
HSP249	CP098619.1	2020	Spain	2178	Dog	+	K9E51_000650	99.59	0	100	+	K9E51_000640	100	0	100	+	K9E51_000635	99.72	0	100	+	K9E51_000645	100	2e-151	100	+	K9E51_005060	99.83	0	100	+	K9E51_005065	99.8	0	100
HSP250	CP098617.1	2020	Spain	2178	Dog	+	K9E62_00645	99.59	0	100	+	K9E62_00635	100	0	100	+	K9E62_00630	99.72	0	100	+	K9E62_00640	100	2e-151	100	+	K9E62_05045	99.83	0	100	+	K9E62_05050	99.8	0	100
VB16	CP031605.1	2010	Thailand	112	Homo sapiens	+	DRC71_01840	99.84	0	100	+	DRC71_01830	100	0	100	+	DRC71_01825	99.81	0	100	+	DRC71_01835	100	2e-151	100	+	DRC71_06390	99.48	0	100	+	DRC71_06395	100	0	100
AK9	CP031603.1	2009	Thailand	112	Dog	+	DNI27_06005	99.84	0	100	+	DNI27_05995	100	0	100	+	DNI27_05990	99.81	0	100	+	DNI27_06000	100	2e-151	100	+	DNI27_10270	99.48	0	100	+	DNI27_10275	100	0	100
HSP240	CP083203.2	2020	Spain	551	Dog	+	K9E92_00910	99.35	0	100	+	K9E92_00900	100	0	100	+	K9E92_00895	99.24	0	100	+	K9E92_00905	99.33	1e-148	100	+	K9E92_05440	99.65	0	100	+	K9E92_05445	100	0	100
HSP241	CP098632.1	2020	Spain	551	Dog	+	K9E63_00905	99.35	0	100	+	K9E63_00895	100	0	100	+	K9E63_00890	99.24	0	100	+	K9E63_00900	99.3	1e-148	100	+	K9E63_05440	99.65	0	100	+	K9E63_05445	100	0	100
HSP242	CP098629.1	2020	Spain	551	Dog	+	K9E52_00910	99.35	0	100	+	K9E52_00900	100	0	100	+	K9E52_00895	99.24	0	100	+	K9E52_00905	99.33	1e-148	100	+	K9E52_05415	99.65	0	100	+	K9E52_05420	100	0	100
HSP199	CP083218.2	2020	Spain	nd	Dog	+	K9E77_00695	99.19	0	100	+	K9E77_00685	100	0	100	+	K9E77_00680	99.72	0	100	+	K9E77_00690	99.66	9e-150	100	+	K9E77_04750	99.65	0	100	+	K9E77_04755	100	0	100
HSP204	CP083217.2	2020	Spain	nd	Dog	+	K9E78_00645	99.76	0	100	+	K9E78_00635	100	0	100	+	K9E78_00630	99.81	0	100	+	K9E78_00640	100	2e-151	100	+	K9E78_04670	99.48	0	100	+	K9E78_04675	100	0	100
HSP210	CP083216.2	2020	Spain	2175	Dog	+	K9E79_00630	99.76	0	100	+	K9E79_00620	100	0	100	+	K9E79_00615	99.81	0	100	+	K9E79_00625	100	2e-151	100	+	K9E79_04635	99.48	0	100	+	K9E79_04640	100	0	100
HSP211	CP083215.2	2020	Spain	2175	Dog	+	K9E80_00630	99.76	0	100	+	K9E80_00620	100	0	100	+	K9E80_00615	99.81	0	100	+	K9E80_00625	100	2e-151	100	+	K9E80_04635	99.48	0	100	+	K9E80_04640	100	0	100
HSP212	CP083214.2	2020	Spain	2175	Dog	+	K9E81_00635	99.76	0	100	+	K9E81_00625	100	0	100	+	K9E81_00620	99.81	0	100	+	K9E81_00630	100	2e-151	100	+	K9E81_04650	99.48	0	100	+	K9E81_04655	100	0	100
HSP213	CP083213.2	2020	Spain	2175	Dog	+	K9E82_00630	99.76	0	100	+	K9E82_00620	100	0	100	+	K9E82_00615	99.81	0	100	+	K9E82_00625	100	2e-151	100	+	K9E82_04620	99.48	0	100	+	K9E82_04625	100	0	100
HSP285	CP098643.1	2020	Spain	2181	Dog	+	K9E56_00720	99.51	0	100	+	K9E56_00710	100	0	100	+	K9E56_00705	99.72	0	100	+	K9E56_00715	100	2e-151	100	+	K9E56_04955	99.65	0	100	+	K9E56_04960	99.8	0	100
HSP286	CP098641.1	2020	Spain	2181	Dog	+	K9E55_00715	99.51	0	100	+	K9E55_00705	100	0	100	+	K9E55_00700	99.72	0	100	+	K9E55_00710	100	2e-151	100	+	K9E55_04945	99.65	0	100	+	K9E55_04950	99.8	0	100
HSP252	CP083202.2	2020	Spain	2178	Dog	+	K9E93_00645	99.59	0	100	+	K9E93_00635	100	0	100	+	K9E93_00630	99.72	0	100	+	K9E93_00640	100	2e-151	100	+	K9E93_05050	99.83	0	100	+	K9E93_05055	99.8	0	100
HSP278	CP083187.2	2020	Spain	2179	Dog	+	K9F08_00680	99.76	0	100	+	K9F08_00670	100	0	100	+	K9F08_00665	99.24	0	100	+	K9F08_00675	100	2e-151	100	+	K9F08_04735	99.83	0	100	+	K9F08_04740	99.8	0	100
HSP284	CP083183.2	2020	Spain	2180	Dog	+	K9F14_00690	99.35	0	100	+	K9F14_00680	100	0	100	+	K9F14_00675	99.72	0	100	+	K9F14_00685	100	2e-151	100	+	K9F14_04930	99.83	0	100	+	K9F14_04935	100	0	100
HSP283	CP083184.1	2020	Spain	294	Dog	+	K9F13_00770	99.19	0	100	+	K9F13_00760	100	0	100	+	K9F13_00755	99.72	0	100	+	K9F13_00765	99.66	9e-150	100	+	K9F13_05155	99.65	0	100	+	K9F13_05160	100	0	100
081661	CP016073.1	2008	USA	71	Dog	+	A9I65_00790	99.27	0	100	+	A9I65_00780	99.88	0	100	+	A9I65_00775	99.34	0	100	+	A9I65_00785	100	2e-151	100	+	A9I65_04835	99.65	0	100	+	A9I65_04840	100	0	100
HSP214	CP083212.2	2020	Spain	nd	Dog	+	K9E83_00675	99.59	0	100	+	K9E83_00665	99.88	0	100	+	K9E83_00660	99.81	0	100	+	K9E83_00670	100	2e-151	100	+	K9E83_04865	99.65	0	100	+	K9E83_04870	99.8	0	100
HSP255	CP083201.2	2020	Spain	1026	Dog	+	K9E94_00760	99.59	0	100	+	K9E94_00750	99.88	0	100	+	K9E94_00745	99.62	0	100	+	K9E94_00755	98.99	5e-147	100	+	K9E94_04870	99.65	0	100	+	K9E94_04875	100	0	100
HSP258	CP083200.2	2020	Spain	1026	Dog	+	K9E95_00760	99.59	0	100	+	K9E95_00750	99.88	0	100	+	K9E95_00745	99.62	0	100	+	K9E95_00755	98.99	5e-147	100	+	K9E95_04860	99.65	0	100	+	K9E95_04865	99.8	0	100
HSP261	CP083197.2	2020	Spain	1026	Dog	+	nd	99.59	0	100	+	nd	99.88	0	100	+	nd	99.62	0	100	+	nd	98.99	5e-147	100	+	nd	99.65	0	100	+	nd	99.8	0	100
HSP259	CP083199.2	2020	Spain	1026	Dog	+	K9E96_00760	99.59	0	100	+	K9E96_00750	99.88	0	100	+	K9E96_00745	99.62	0	100	+	K9E96_00755	98.99	5e-147	100	+	K9E96_04880	99.65	0	100	+	K9E96_04885	99.8	0	100
HSP260	CP083198.2	2020	Spain	1026	Dog	+	K9E97_00765	99.59	0	100	+	K9E97_00755	99.88	0	100	+	K9E97_00750	99.62	0	100	+	K9E97_00760	98.99	5e-147	100	+	K9E97_04870	99.65	0	100	+	K9E97_04875	99.8	0	100
HSP262	CP083196.2	2020	Spain	1026	Dog	+	K9E99_00765	99.59	0	100	+	K9E99_00755	99.88	0	100	+	K9E99_00750	99.62	0	100	+	K9E99_00760	98.99	5e-147	100	+	K9E99_04885	99.65	0	100	+	K9E99_04890	99.8	0	100
HSP263	CP083195.2	2020	Spain	1026	Dog	+	K9F00_00760	99.59	0	100	+	K9F00_00750	99.88	0	100	+	K9F00_00745	99.62	0	100	+	K9F00_00755	98.99	5e-147	100	+	K9F00_04860	99.65	0	100	+	K9F00_04865	100	0	100
HSP264	CP083194.2	2020	Spain	1026	Dog	+	K9F01_00760	99.59	0	100	+	K9F01_00750	99.88	0	100	+	K9F01_00745	99.62	0	100	+	K9F01_00755	98.99	5e-147	100	+	K9F01_04885	99.65	0	100	+	K9F01_04890	100	0	100
HSP265	CP083193.2	2020	Spain	1026	Dog	+	K9F02_00760	99.59	0	100	+	K9F02_00750	99.88	0	100	+	K9F02_00745	99.62	0	100	+	K9F02_00755	98.99	5e-147	100	+	K9F02_04860	99.65	0	100	+	K9F02_04865	100	0	100
HSP267	CP083191.2	2020	Spain	1026	Dog	+	K9F04_00780	99.59	0	100	+	K9F04_00770	99.88	0	100	+	K9F04_00765	99.62	0	100	+	K9F04_00775	98.99	5e-147	100	+	K9F04_04880	99.65	0	100	+	K9F04_04885	100	0	100
HSP274	CP083190.2	2020	Spain	2179	Dog	+	K9F05_00685	99.76	0	100	+	K9F05_12415	99.88	0	100	+	K9F05_00670	99.24	0	100	+	K9F05_00680	100	2e-151	100	+	K9F05_04765	99.83	0	100	+	K9F05_04770	99.8	0	100
HSP276	CP083189.2	2020	Spain	2179	Dog	+	K9F06_00680	99.76	0	100	+	K9F06_12365	99.88	0	100	+	K9F06_00665	99.24	0	100	+	K9F06_00675	100	2e-151	100	+	K9F06_04745	99.83	0	100	+	K9F06_04750	99.8	0	100
HSP277	CP083188.2	2020	Spain	2179	Dog	+	K9F07_00680	99.76	0	100	+	K9F07_12410	99.88	0	100	+	K9F07_00665	99.24	0	100	+	K9F07_00675	100	2e-151	100	+	K9F07_04775	99.83	0	100	+	K9F07_04780	99.8	0	100
HSP149	CP083229.2	2020	Spain	nd	Dog	+	K9E65_07760	99.67	0	100	+	K9E65_07750	99.75	0	100	+	K9E65_07745	99.43	0	100	+	K9E65_07755	99.66	9e-150	100	+	K9E65_11930	99.48	0	100	+	K9E65_11935	100	0	100
HSP152	CP083228.2	2020	Spain	nd	Dog	+	K9E67_00740	99.67	0	100	+	K9E67_00730	99.75	0	100	+	K9E67_00725	99.43	0	100	+	K9E67_00735	99.66	9e-150	100	+	K9E67_04915	99.48	0	100	+	K9E67_04920	100	0	100
HSP153	CP083227.2	2020	Spain	nd	Dog	+	K9E68_07765	99.67	0	100	+	K9E68_07755	99.75	0	100	+	K9E68_07750	99.43	0	100	+	K9E68_07760	99.66	9e-150	100	+	K9E68_12595	99.65	0	100	+	K9E68_11955	100	0	100
HSP156	CP083224.2	2020	Spain	nd	Dog	+	K9E71_07725	99.67	0	100	+	K9E71_07715	99.75	0	100	+	K9E71_07710	99.43	0	100	+	K9E71_07720	99.66	9e-150	100	+	K9E71_11890	99.65	0	100	+	K9E71_11895	100	0	100
HSP157	CP083223.2	2020	Spain	nd	Dog	+	K9E72_03010	99.67	0	100	+	K9E72_03000	99.75	0	100	+	K9E72_02995	99.43	0	100	+	K9E72_03005	99.66	9e-150	100	+	K9E72_07180	99.65	0	100	+	K9E72_07185	100	0	100
HSP158	CP083222.2	2020	Spain	nd	Dog	+	K9E73_00750	99.67	0	100	+	K9E73_00740	99.75	0	100	+	K9E73_00735	99.43	0	100	+	K9E73_00745	99.66	9e-150	100	+	K9E73_04935	99.65	0	100	+	K9E73_04940	100	0	100
HSP159	CP083221.2	2020	Spain	nd	Dog	+	K9E74_00725	99.67	0	100	+	K9E74_00715	99.75	0	100	+	K9E74_00710	99.43	0	100	+	K9E74_00720	99.66	9e-150	100	+	K9E74_04885	99.48	0	100	+	K9E74_04890	100	0	100
HSP238	CP083205.2	2020	Spain	nd	Dog	+	K9E90_00750	99.67	0	100	+	K9E90_00740	99.75	0	100	+	K9E90_00735	99.43	0	100	+	K9E90_00745	99.66	9e-150	100	+	K9E90_05250	99.83	0	100	+	K9E90_05255	100	0	100
HSP239	CP083204.2	2020	Spain	nd	Dog	+	K9E91_00740	99.67	0	100	+	K9E91_00730	99.75	0	100	+	K9E91_00725	99.53	0	100	+	K9E91_00735	99.66	9e-150	100	+	K9E91_05225	99.83	0	100	+	K9E91_05230	100	0	100
HSP280	CP083186.2	2020	Spain	nd	Dog	+	K9F10_00670	98.94	0	100	+	K9E10_00660	99.75	0	100	+	K9F10_00655	99.62	0	100	+	K9F10_0065	99.33	1e-148	100	+	K9F10_04835	99.48	0	100	+	K9F10_04840	100	0	100
HSP282	CP083185.2	2020	Spain	nd	Dog	+	K9F12_00685	98.86	0	100	+	K9F12_00675	99.75	0	100	+	K9F12_00670	99.62	0	100	+	K9F12_00680	99.33	1e-148	100	+	K9F12_04850	99.65	0	100	+	K9F12_04855	99.8	0	100
HSP279	CP085724.1	2020	Spain	nd	Dog	+	K9F09_08640	98.94	0	100	+	K9F09_08630	99.75	0	100	+	K9F09_08625	99.62	0	100	+	K9F09_08635	99.33	1e-148	100	+	K9F09_00325	99.48	0	100	+	K9F09_00330	100	0	100
HSP281	CP085723.1	2020	Spain	nd	Dog	+	nd	98.94	0	100	+	nd	99.75	0	100	+	nd	99.62	0	100	+	nd	99.33	1e-148	100	+	nd	99.65	0	100	+	nd	100	0	100
HSP166	CP083219.1	2020	Spain	nd	Dog	+	K9E76_00730	99.67	0	100	+	K9E76_00720	99.75	0	100	+	K9E76_00715	99.53	0	100	+	K9E76_00725	99.66	9e-150	100	+	K9E76_04885	99.65	0	100	+	K9E76_04890	100	0	100
HSP266	CP083192.2	2020	Spain	1026	Dog	+	K9F03_00760	99.59	0	100	+	K9F03_12290	99.76	0	100	+	K9F03_00745	99.62	0	100	+	K9F03_00755	98.99	5e-147	100	+	K9F03_04860	99.65	0	100	+	K9F03_04865	100	0	100
HSP154	CP083226.2	2020	Spain	nd	Dog	+	K9E69_00725	99.67	0	100	+	K9E69_00715	99.63	0	100	+	K9E69_00710	99.43	0	100	+	K9E69_00720	99.66	9e-150	100	+	K9E69_04880	99.65	0	100	+	K9E69_04885	100	0	100
AI14	CP031604.1	2009	Thailand	181	Dog	+	DNJ55_08825	99.59	0	100	+	DNJ55_08815	98.77	0	100	+	DNJ55_08810	99.15	0	100	+	DNJ55_08820	96.97	6e-139	100	+	DNJ55_12985	99.65	0	100	+	DNJ55_12990	100	0	100
AP20	CP031561.1	2009	Thailand	181	Homo sapiens	+	DNI88_12650	99.59	0	100	+	DNI88_12640	98.77	0	100	+	DNI88_12635	99.15	0	100	+	DNI88_12645	96.97	6e-139	100	+	DNI88_04090	99.65	0	100	+	DNI88_04095	100	0	100

## Sheet: Staphylococcus aureus
							icaA						icaB						icaC						icaD
Strain	Accession number	Year	Country	ST (CC)	Host			locus_tag	Per. Ident	E value	Query cover			locus _tag	Per. Ident	E value	Query cover			locus_tag	Per. Ident	E value	Query cover			locus_tag	Per. Ident	E value	Query cover
NCTC 8325	NC_007795.1	2006	USA	8 (8)	nd		+	SAOUHSC_03002					+	SAOUHSC_03004					+	SAOUHSC_03005					+	SAOUHSC_03003

## Sheet: Staphylococcus coagulans
							icaA						icaB						icaC						icaD						lukF						lukS
Strain	Accession number	Assembly level	Year	Country	ST (CC)	Host		locus_tag	Per. Ident	E value	Query cover			locus _tag	Per. Ident	E value	Query cover			locus_tag	Per. Ident	E value	Query cover			locus_tag	Per. Ident	E value	Query cover			locus_tag	Per. Ident	E value	Query cover			locus_tag	Per. Ident	E value	Query cover
1031336	NZ_CP092966.1	chromosome	2017	India	nd	Dog	-						-						-						-						+	KM149_RS04990	100	0	100		+	KM149_RS04995	100	0	100
1031373	NZ_CP092965.1	chromosome	2017	India	nd	Dog	-						-						-						-						+	KM141_RS04960	99.58	0	100		+	KM141_RS04965	98.98	0	100
